# Supplementary material for: Structure, Dynamics, and Interaction of Mycobacterium tuberculosis (Mtb) DprE1 and DprE2 Examined by Molecular Modeling, Simulation, and Electrostatic Studies
Source: PLoS One. 2015 Mar 19;10(3):e0119771. doi: 10.1371/journal.pone.0119771 (PMC4366402; doi:10.1371/journal.pone.0119771)
Supplement: S1 Movie — The DprE1and DprE2 are shown in ribbon representation with yellow and green colour respectively. The residues involved in hydrogen bonding are labeled. (ZIP) [file pone.0119771.s007.zip]

Archive with 1 entries (1 files):
- Movie_S1.m4v
